# Supplementary material for: Investigating Chronic Toxicity, Diet, Patient-Reported Outcomes and the Microbiome in Immunotherapy-Treated Metastatic Melanoma Survivors: A New Frontier
Source: Nutrients. 2025 Dec 22;18(1):40. doi: 10.3390/nu18010040 (PMC12787744; doi:10.3390/nu18010040)
Supplement: Supplementary file 1 [file nutrients-18-00040-s001.zip]

Archive with 1 entries (1 files):
- nutrients-3991356-supplementary.pdf
